# Supplementary material for: Factors Determining Quality of Drug Information by Hospital Pharmacies—Results from Five-Year Annual Quality Assessment
Source: Pharmacy (Basel). 2024 Jul 13;12(4):109. doi: 10.3390/pharmacy12040109 (PMC11270217; doi:10.3390/pharmacy12040109)
Supplement: Supplementary file 1 [file pharmacy-12-00109-s001.zip]

Archive with 1 entries (1 files):
- pharmacy-3063672-supplementary.pdf
